# Supplementary material for: Reduction of Real-Time Imaging of M1 Macrophage Chemotaxis toward Damaged Muscle Cells is PI3K-Dependent
Source: Antioxidants (Basel). 2018 Oct 8;7(10):138. doi: 10.3390/antiox7100138 (PMC6210562; doi:10.3390/antiox7100138)
Supplement: Supplementary file 1 [file antioxidants-07-00138-s001.zip]

Archive with 4 entries (3 files):
- antioxidants-347580-supplenmentary video data/
- antioxidants-347580-supplenmentary video data/Ctrl.mp4
- antioxidants-347580-supplenmentary video data/LPS+Ly.mp4
- antioxidants-347580-supplenmentary video data/LPS.mp4
